# Supplementary material for: Fulvestrant-3-Boronic Acid (ZB716) Demonstrates Oral Bioavailability and Favorable Pharmacokinetic Profile in Preclinical ADME Studies
Source: Pharmaceuticals (Basel). 2021 Jul 26;14(8):719. doi: 10.3390/ph14080719 (PMC8400955; doi:10.3390/ph14080719)
Supplement: Supplementary file 1 [file pharmaceuticals-14-00719-s001.zip]

Archive with 1 entries (1 files):
- pharmaceuticals-1296086_supple_v4.pdf
